# Supplementary material for: Suitability of testers to characterize provitamin a content and agronomic performance of tropical maize inbred lines
Source: Front Genet. 2022 Aug 8;13:955420. doi: 10.3389/fgene.2022.955420 (PMC9394681; doi:10.3389/fgene.2022.955420)
Supplement: Supplementary file 2 [file Table3.XLSX]

## Sheet: Sheet1
Supplementary Table S3 Standard heterosis for grain yield, lutein, zeaxanthin, β-Carotene, and provitamin A
Hybrid	Standard heterosis (%CK)
	Grain yield	Lutein	Zeaxanthin	β-Carotene	Provitamin A
TZI1281xT1	5.07828	61.7431	66.2838	35.6872	25.2967
TZI1282xT1	1.53226	30.539	41.8968	17.2745	11.1511
TZI1289xT1	-2.75327	20.6948	64.0261	-2.08474	-3.75251
TZI2038xT1	-20.3946	127.012	0.511186	28.9866	21.3973
TZI2156xT1	23.9883	64.4597	64.4316	47.9504	34.4114
TZI1305xT1	-6.61251	22.549	63.2815	43.5067	38.6035
TZI2182xT1	-28.049	-37.8336	-69.7122	119.394	79.5086
TZI1715xT1	-20.7148	-34.2446	-24.7704	126.92	90.0604
TZI1653xT1	-34.3526	52.0428	1.64091	122.356	91.9105
TZI2046xT1	20.2103	-12.1649	68.9045	24.9397	24.658
TZI2015xT1	3.04053	33.6702	16.5505	-11.6266	-10.3122
TZI2012-1xT1	8.06655	4.93075	-26.0279	52.9797	42.7819
TZI2012-2xT1	0.36696	21.1986	-16.4432	80.9163	63.5266
TZI2006xT1	-13.47	1.76355	-12.2259	72.2866	52.3894
TZI2142-1xT1	1.69035	-15.6013	41.3431	40.9053	33.8525
TZI2142-2xT1	0.696616	-9.23095	4.87842	78.2294	54.3055
TZI2130xT1	2.86288	180.189	-24.0258	78.0227	48.5836
TZI2040xT1	-18.2231	71.01	60.8959	26.5932	30.579
TZI2004xT1	-13.3627	2.03421	14.2076	24.0262	10.8988
TZI2005-1xT1	-26.2936	27.6597	32.3121	29.659	22.7685
TZI2005-2xT1	-4.34403	56.2898	62.0035	18.6524	17.3925
TZI2005-3xT1	-3.69376	4.85877	11.2887	46.4168	36.434
TZI2071xT1	-16.3939	55.7326	-9.88294	75.2146	52.5352
TZI2116xT1	-26.2693	9.01644	4.85627	131.967	96.075
TZI2117xT1	-11.8995	87.3931	-5.75085	60.299	35.5696
TZI2065-1xT1	1.93406	24.5098	-9.69039	23.2518	10.8722
TZI2065-2xT1	-6.41712	-15.764	-34.9311	89.9235	59.1088
TZI2066-1xT1	-20.7943	37.7372	-21.4477	89.7348	62.4621
TZI2066-2xT1	-10.1363	14.8642	-19.3399	77.247	52.8152
TZI2068xT1	-8.50762	38.637	26.1779	22.4072	12.3753
TZI2161xT1	20.0541	28.8287	44.7084	37.9084	35.5962
TZI1276xT1	11.654	10.3841	-2.34294	56.2687	39.8938
TZI1314xT1	5.82929	-7.89928	52.8448	35.0148	30.3927
TZI1299xT1	8.34641	13.2274	25.6241	49.9993	44.8311
TZI1279xT1	3.58497	-6.13573	25.1759	38.8384	27.7314
TZI2029xT1	-1.7219	76.3007	13.952	28.1943	19.0425
TZI2037xT1	8.77286	-0.521148	-9.75514	43.9711	24.1651
TZI2028-1xT1	25.2246	48.2998	39.3409	34.6014	26.4145
TZI2028-2xT1	11.7214	43.0451	18.9139	26.9197	22.0627
TZI2163-1xT1	-4.32152	-2.46466	-5.85649	48.7427	31.0048
TZI2163-2xT1	-7.78159	-0.719818	-22.0015	79.2105	55.2498
TZI2025xT1	19.2422	8.09795	-41.8747	88.8557	59.6815
TZI1278xT1	8.68938	16.8625	57.275	46.8991	38.1511
TZI2020xT1	-0.426449	60.9326	74.5702	25.5598	25.4426
TZI1314xT1	13.694	-19.975	67.7322	22.0282	29.8211
TZI1304xT1	9.72946	-2.21272	116.338	39.5797	44.6714
TZI1312xT1	-17.2675	53.7891	16.0819	14.8977	14.119
TZI2019xT1	-2.30496	25.3376	14.9948	25.0431	21.1046
TZI1296-1xT1	12.2584	-18.5353	91.8858	35.6349	30.6056
TZI1296-2xT1	0.978944	-19.2364	66.7746	25.1629	29.3016
TZI1297xT1	10.4361	5.74127	24.8999	39.1664	34.8638
TZI1302-1xT1	7.11045	7.82874	42.1303	33.3793	29.2888
TZI1302-2xT1	25.7544	29.8552	24.4313	39.2353	33.3074
TZI1310-1xT1	13.4111	32.6625	61.0237	50.0682	39.1358
TZI1310-2xT1	1.36595	13.4606	64.4521	53.4619	43.9529
TZI2024xT1	10.4759	14.3604	8.39198	52.0661	39.0027
TZI2026-1xT1	5.1708	15.6028	62.4925	15.2422	9.82041
TZI2026-2xT1	1.621	-1.25968	45.9216	11.9697	8.79632
TZI2026-3xT1	-5.27614	20.2456	47.1144	23.1994	17.5256
TZI2032xT1	29.9249	-1.96078	64.0057	45.4523	37.2856
TZI1281xT2	1.48838	14.1084	171.483	-9.24974	-6.34681
TZI1282xT2	14.1044	-13.5326	99.724	-23.3386	-18.7221
TZI1289xT2	-12.5044	-22.8902	131.397	-42.629	-34.0388
TZI2038xT2	11.1054	82.9418	20.916	-21.444	-10.9776
TZI2156xT2	-0.72784	42.9919	139.639	-5.95935	-7.37196
TZI1305xT2	7.35334	-23.8073	108.798	1.6011	8.96878
TZI2182xT2	19.5521	-8.38588	3.08927	38.0985	30.3533
TZI1715xT2	19.2652	-23.754	80.2563	70.8233	60.4533
TZI1653xT2	-3.43723	114.758	109.777	25.6796	29.6614
TZI2046xT2	7.06197	-26.9932	138.532	-25.112	-5.65485
TZI2015xT2	17.0302	24.5098	86.1997	-26.1798	-19.8665
TZI2012-1xT2	10.2162	-9.21367	33.7605	4.40923	13.2674
TZI2012-2xT2	1.3275	30.6283	52.8448	17.5336	24.4579
TZI2006xT2	-22.0796	-15.944	15.9115	6.61385	8.38328
TZI2142-1xT2	4.48372	-37.9157	77.1466	-6.95832	4.43169
TZI2142-2xT2	5.63833	-4.91204	104.538	13.9332	14.9174
TZI2130xT2	11.005	62.8588	69.777	11.3676	9.98009
TZI2040xT2	13.7166	25.6082	98.7442	-19.5839	1.3179
TZI2004xT2	12.4259	-9.05099	72.781	-0.895625	-0.411978
TZI2005-1xT2	-5.29685	33.3276	135.124	-15.8801	-3.85897
TZI2005-2xT2	13.9757	10.924	155.934	-6.45952	7.59871
TZI2005-3xT2	1.37663	3.1672	125.454	12.7799	17.8843
TZI2071xT2	16.5837	30.1431	79.1487	32.4147	22.9547
TZI2116xT2	-2.30743	-4.91204	103.132	57.3545	49.9537
TZI2117xT2	6.202	99.7135	48.3293	-1.22356	-5.26949
TZI2065-1xT2	11.1919	47.6707	61.598	20.4616	16.8602
TZI2065-2xT2	11.0512	22.2971	100.959	19.187	14.8908
TZI2066-1xT2	-6.24342	24.6538	62.3221	41.0086	32.7485
TZI2066-2xT2	8.91945	7.82874	51.5242	31.8457	26.241
TZI2068xT2	11.7171	32.8064	54.6339	-9.00861	-13.5591
TZI2161xT2	22.3178	5.65057	126.157	6.75164	26.4273
TZI1276xT2	9.89987	-30.3043	94.8251	-2.49811	-1.96941
TZI1314xT2	2.5232	-24.743	162.324	-6.08061	2.80827
TZI1299xT2	-8.69677	12.3809	135.038	10.2652	24.7112
TZI1279xT2	10.5199	-7.21546	115.23	0.18877	7.34535
TZI2029xT2	-7.10042	1.04374	68.9897	-5.58043	-2.58152
TZI2037xT2	25.1939	-15.2601	60.8738	-4.25491	-8.33005
TZI2028-1xT2	10.8652	-6.71158	104.069	-11.402	1.71711
TZI2028-2xT2	13.2937	10.1494	106.199	-5.44265	5.4824
TZI2163-1xT2	-6.37587	-18.8045	59.1272	16.0524	14.0126
TZI2163-2xT2	-3.12023	-10.8693	85.5811	12.1075	11.8037
TZI2025xT2	-13.6917	-7.10748	23.7702	31.5701	22.4225
TZI1278xT2	17.5518	-24.1139	147.477	18.567	28.3967
TZI2020xT2	1.18732	18.2661	111.396	-26.8343	-14.7173
TZI1314xT2	17.3931	-28.9007	185.029	3.53014	19.0553
TZI1304xT2	0.254062	-1.4929	201.685	5.85601	20.2529
TZI1312xT2	-8.4861	1.09844	117.871	10.3341	23.207
TZI2019xT2	3.36262	13.2634	83.7068	6.14812	13.9987
TZI1296-1xT2	11.888	-33.9034	143.004	-4.61591	4.72444
TZI1296-2xT2	2.09527	-25.1576	103.345	-2.84258	10.193
TZI1297xT2	-30.8779	5.00274	123.409	4.04685	16.7538
TZI1302-1xT2	-3.99926	-22.5303	129.884	-3.35928	9.63412
TZI1302-2xT2	6.71818	-23.5553	101.513	-10.7999	10.606
TZI1310-1xT2	-18.2418	15.98	180.747	7.26834	18.0845
TZI1310-2xT2	-10.3163	9.82552	163.772	3.90906	15.6892
TZI2024xT2	-8.78453	-5.11071	74.8462	3.03135	2.6752
TZI2026-1xT2	-6.28976	-8.76306	143.197	-19.4116	-11.1639
TZI2026-2xT2	-9.41163	-2.15945	154.293	-14.4857	-4.53708
TZI2026-3xT2	-8.85043	-7.28744	121.577	-20.0482	-10.193
TZI2032xT2	10.0956	17.6902	192.995	1.65346	10.3665
T1xT2	0	0	0	0	0
Ife Hybrid-3	5.68188	-6.3344	135.146	4.87358	20.2668
Ife Hybrid-4	16.4139	14.6483	101.428	13.2098	20.9183
Oba Super 2	-5.4201	10.708	200.13	-45.1436	-36.9397
