# Supplementary material for: Suitability of testers to characterize provitamin a content and agronomic performance of tropical maize inbred lines
Source: Front Genet. 2022 Aug 8;13:955420. doi: 10.3389/fgene.2022.955420 (PMC9394681; doi:10.3389/fgene.2022.955420)
Supplement: Supplementary file 3 [file Table6.XLSX]

## Sheet: Sheet1
Supplementary Table S6 Estimates of specific combining ability (SCA) effectfs of 60 PVA inbred lines for grain yield and other agronomic traits, Provitamin A and other carotenoids
Testcross	Grain yield (kg/ha)	Days to anthesis (days)	Days to silking (days)	Plant height (cm)	Ear height (cm)	Plant aspect (1-5)	Ear aspect (1-5)	Lutein (µg/g)	Zeaxanthin (µg/g)	β-Cryptoxanthin (µg/g)	α-Carotene (µg/g)	β-Carotene (µg/g)	Provitamin A (µg/g)
TZI1289xT1	404.4	-0.29	-0.18	-3.49	1.01	0	0.17	0.89	0.4	0.49**	0.11	-0.15	0.15
TZI2046xT1	507.76	-0.54	-0.49	8.1*	5.57*	-0.03	-0.12	-0.1	0.28	-0.08	-0.01	0.22	0.17
TZI1281xT1	216.94	0.2	0.25	2.1	0.01	0.01	-0.02	1.06*	-0.86	0.31	0.07	0.08	0.28
TZI1276xT1	161.09	-0.73*	-0.71*	1.6	1.66	-0.05	-0.05	0.79	-0.52	0.13	0.21**	0.53	0.71
TZI2025xT1	1109.75***	0.17	-0.02	5.38	5.23*	-0.4**	-0.4†	-0.06	0.33	0.03	0	0.48	0.46
TZI2024xT1	693.73*	0.23	0.12	0.56	-1.48	0	-0.16	0.22	0.49	0.41*	0.13*	0.19	0.47
TZI2156xT1	859.72**	-0.6	-0.71*	1.81	0.45	-0.19	-0.26**	0.12	0.12	0.57***	0.12	0.36	0.71
TZI2006xT1	369.67	0.89**	1.06**	-4.11	-0.89	-0.05	0.08	0	1.5**	0.03	0.02	0.78	0.81
TZI2032xT1	711.04*	0.01	-0.02	-0.83	-3.26	-0.09	-0.24*	-1.29*	-1.45**	0.09	-0.05	0	0.01
TZI1302-2xT1	686.91*	-0.54	-0.62	5.63	1.76	-0.34*	-0.24*	1.23*	0.06	-0.74†	-0.06	0.22	-0.18
TZI1299xT1	626.27*	-0.1	-0.05	5.75	2.7	-0.23	-0.02	-0.63	-0.92	-0.31	-0.01	-0.26	-0.42
TZI1297xT1	1112.73***	-0.38	-0.35	0.53	3.7	-0.12	-0.23*	-0.59	-0.56	-0.14	-0.01	-0.31	-0.39
TZI1310-1xT1	1070.78***	-0.45	-0.4	6.1	0.6	-0.17	-0.29**	-0.03	-1.18*	-0.37*	-0.06	-0.03	-0.26
TZI2028-1xT1	544.61	-0.42	-0.49	-1.24	-1.39	-0.32*	-0.18	1.29*	0.43	-0.23	-0.09	0.07	-0.08
TZI1310-2xT1	463.16	-0.23	-0.24	1.85	-0.73	-0.13	-0.12	-0.49	-0.58	-0.16	-0.08	0.2	0.07
TZI2026-1xT1	456.41	-0.82**	-0.99**	-0.68	-0.58	-0.17	-0.1	0.33	-0.13	0.13	-0.01	-0.38	-0.32
TZI1302-1xT1	445.74	-0.73*	-0.65	2.1	0.66	-0.25	-0.3**	0.43	-0.24	-0.16	0.02	-0.25	-0.32
TZI2026-2xT1	443.39	-0.67*	-0.68*	1.69	0.82	-0.05	-0.21*	-0.63	-0.82	0.03	0	-0.59	-0.57
TZI1304xT1	396.02	-0.29	-0.21	4.1	1.13	-0.03	-0.18	-0.64	-0.17	0.38*	0.15*	-0.36	-0.1
TZI2029xT1	271.36	-1.07***	-1.24***	-0.55	-1.51	-0.05	-0.21*	2.18†	0.7	0.25	0	-0.41	-0.27
TZI2026-3xT1	216.47	-0.7*	-0.9**	0.63	1.6	-0.03	-0.04	0.33	0.14	0.16	-0.01	-0.02	0.05
TZI1314xT1	208.31	0.07	-0.12	-0.86	1.04	-0.13	0.05	-0.03	-0.88	0.23	0.05	-0.1	0.04
TZI2163-1xT1	163.83	-0.32	-0.37	1.31	-0.42	0	-0.1	-0.05	0.42	-0.06	-0.02	-0.4	-0.45
TZI1296-1xT1	118.98	-0.13	-0.21	-2.27	0.2	-0.03	-0.04	-0.08	0.83	0.15	0.04	-0.13	-0.03
TZI2012-2xT1	78.49	-0.13	-0.21	0.44	1.04	0.01	-0.05	-0.94	0.29	-0.27	0.02	0.7	0.58
TZI1296-2xT1	73.75	-0.76*	-0.46	-0.52	-1.04	0.13	-0.15	-0.41	1.25*	0.29	0.15*	-0.57	-0.35
TZI2028-2xT1	59.88	-0.48	-0.46	0.38	-0.89	-0.03	0.01	0.68	-0.26	-0.09	-0.03	-0.45	-0.51
TZI2020xT1	58.62	-0.23	-0.34	1.69	0.23	-0.05	-0.16	0.86	1.24*	0.52**	0.13	0.3	0.63
TZI2012-1xT1	42.31	0.23	0.19	-1.86	-0.89	0	0	-0.12	0.57	0	-0.06	0.16	0.13
TZI2161xT1	38.84	0.01	0.06	0.56	0.66	-0.11	-0.09	0.18	-0.05	-0.55**	-0.16*	-0.46	-0.81
TZI2142-1xT1	22.72	-0.23	-0.43	1.22	-1.36	-0.17	-0.05	0.15	1.27*	0	-0.03	0.14	0.13
TZI2071xT1	-895.65**	1.11***	1.19***	-3.11	-4.86*	0.32*	0.25*	0.27	-0.28	0.28	0.07	-0.04	0.13
TZI2038xT1	-850.69**	0.2	0.19	-5.58	-2.51	0.3*	0.28**	0.91	1.73**	0.06	0	0.23	0.27
TZI2040xT1	-844.43**	0.2	0.25	-4.68	-3.79	0.26	0.33**	0.95	1.4**	0.24	-0.19**	0.01	0.03
TZI1653xT1	-832.9**	0.48	0.47	-5.43	-1.79	0.03	0.4†	-2.79†	-0.84	-0.49**	0	1.91†	1.67***
TZI2182xT1	-1340.57†	1.32†	1.4†	-6.33	-2.61	0.4**	0.39***	-1.67**	0.18	-0.56***	-0.02	1.32**	1.02*
TZI1715xT1	-1108.7***	1.11***	1.19***	-7.93*	-3.36	0.32*	0.37***	-0.98	-0.75	-0.52**	-0.07	0.44	0.14
TZI2004xT1	-676.92*	0.54	0.75*	0.35	1.45	-0.15	0.19	-0.23	0.61	-0.01	-0.03	-0.68	-0.71
TZI2116xT1	-621.33*	0.29	0.5	-1.24	0.13	0.19	0.17	-0.19	-0.62	-0.33	-0.06	0.98*	0.78
TZI1314xT1	-4.83	-0.57	-0.55	3.13	0.79	0.09	0.06	-0.68	-1.12*	0.28	0	-0.96*	-0.81
TZI2163-2xT1	-34.11	0.29	0.25	3.03	1.91	-0.13	0.03	-0.26	-0.82	-0.1	0	0.84	0.79
TZI2142-2xT1	-42.64	0.07	0.15	1.88	4.26	-0.11	-0.13	-0.76	-0.59	-0.22	-0.05	0.73	0.59
TZI2005-3xT1	-46.55	-0.17	-0.05	6.22	5.2*	0.01	0.05	-0.55	-1.01	0.06	-0.07	-0.37	-0.37
TZI2019xT1	-64.73	0.61	0.37	2.94	7.16**	0.07	0	-0.19	0.31	0.08	-0.1	-0.9*	-0.91*
TZI1279xT1	-103.28	0.07	0.12	-2.8	0.32	0.11	0.09	-0.57	-0.31	-0.21	0.01	-0.19	-0.29
TZI2130xT1	-140.01	0.14	0.22	2.72	0.85	-0.03	-0.19*	3.45†	-0.42	-0.49**	-0.02	0.82	0.56
TZI1312xT1	-159.47	0.26	0.25	-0.89	-6.67**	0.19	0.12	1.21*	-0.65	-0.3	-0.19**	-1.42**	-1.67***
TZI1278xT1	-161.93	0.04	0.06	-1.46	2.23	0.07	-0.09	0.8	-0.31	-0.39*	-0.05	-0.56	-0.79
TZI2065-1xT1	-173.96	0.04	0.15	2.03	3.79	0.07	0.22*	-1.42**	0.23	0.01	-0.09	-1.49***	-1.53**
TZI1282xT1	-274.8	-0.07	-0.21	-3.36	-2.04	0.07	0.19	0.91	0.63	0.55**	0	-0.11	0.15
TZI1305xT1	-317.2	0.26	0.31	0.47	0.91	-0.07	0.01	0.99	0.99	0.33*	0.09	-0.07	0.14
TZI2015xT1	-317.93	-0.01	-0.09	-0.86	-4.98*	0.03	-0.05	-0.29	0.28	0.39*	0.13	-1.06*	-0.8
TZI2066-1xT1	-335	0.86**	0.94**	-0.3	-0.89	0.17	0.2*	-0.02	-0.15	-0.07	0.05	0.31	0.3
TZI2037xT1	-391.9	0.04	0.06	-7.99*	-5.42*	0.09	0.05	-0.1	0.25	0.2	0.04	0.15	0.27
TZI2065-2xT1	-423.77	0.51	0.44	1.6	0.38	0.13	0.19	-1.89†	-1.85***	-0.24	-0.02	0.96*	0.82
TZI2117xT1	-443.03	-0.32	-0.4	-8.11*	-3.92	0.09	0.05	-0.99	0.74	0.01	0.04	0.63	0.66
TZI2005-2xT1	-449.67	0.73*	0.72*	2.13	1.29	-0.09	-0.01	0.95	-0.42	-0.19	-0.01	-0.68	-0.78
TZI2066-2xT1	-472.07	0.29	0.4	-7.39*	-4.01	0.19	0.3**	-0.37	0.25	-0.05	-0.05	0.05	0
TZI2068xT1	-507.63	0.45	0.53	2.53	0.26	0.26	0.03	-0.41	1.49**	0.75†	0.09	-0.45	-0.03
TZI2005-1xT1	-531.12	0.04	0.15	1.63	0.2	0.21	0.23*	-0.81	-0.68	-0.13	0.01	0.05	0
TZI1279xT2	102.72	-0.07	-0.12	2.81	-0.32	-0.11	-0.09	0.57	0.31	0.21	-0.01	0.19	0.29
TZI2004xT2	676.35*	-0.54	-0.75*	-0.34	-1.44	0.15	-0.19	0.22	-0.61	0.01	0.03	0.68	0.71
TZI2005-2xT2	449.11	-0.73*	-0.72*	-2.12	-1.28	0.09	0.01	-0.96	0.42	0.19	0.01	0.68	0.78
TZI1278xT2	161.37	-0.04	-0.06	1.46	-2.22	-0.07	0.09	-0.8	0.31	0.39*	0.05	0.56	0.79
TZI2015xT2	317.36	0.01	0.09	0.87	4.99*	-0.03	0.05	0.29	-0.28	-0.39*	-0.13	1.06*	0.8
TZI2065-1xT2	173.4	-0.04	-0.15	-2.03	-3.78	-0.07	-0.22*	1.41**	-0.23	-0.01	0.09	1.49***	1.53**
TZI1312xT2	158.9	-0.26	-0.25	0.9	6.67**	-0.19	-0.12	-1.21*	0.65	0.3	0.19**	1.42**	1.67***
TZI2040xT2	907.35**	-0.2	-0.25	4.68	3.8	-0.26	-0.33**	-0.96	-1.4**	-0.24	0.19**	-0.01	-0.03
TZI2071xT2	895.09**	-1.1***	-1.18***	3.12	4.86*	-0.32*	-0.25*	-0.27	0.28	-0.28	-0.07	0.04	-0.13
TZI2038xT2	850.13**	-0.2	-0.18	5.59	2.52	-0.3*	-0.28**	-0.91	-1.73**	-0.06	0	-0.23	-0.27
TZI1653xT2	832.34**	-0.48	-0.47	5.43	1.8	-0.03	-0.4†	2.79†	0.84	0.49**	0	-1.91†	-1.67***
TZI2116xT2	620.77*	-0.29	-0.5	1.24	-0.13	-0.19	-0.17	0.19	0.62	0.33	0.06	-0.98*	-0.78
TZI2182xT2	1340.01†	-1.32†	-1.4†	6.34	2.61	-0.4**	-0.39***	1.54**	-0.18	0.56***	0.02	-1.32**	-1.02*
TZI1715xT2	1108.13***	-1.1***	-1.18***	7.93*	3.36	-0.32*	-0.37***	0.97	0.75	0.52**	0.07	-0.44	-0.14
TZI2005-1xT2	530.56	-0.04	-0.15	-1.62	-0.19	-0.21	-0.23*	0.81	0.68	0.13	-0.01	-0.05	0
TZI2068xT2	507.07	-0.45	-0.53	-2.53	-0.25	-0.26	-0.03	0.41	-1.49**	-0.75†	-0.09	0.45	0.03
TZI2066-2xT2	471.51	-0.29	-0.4	7.4*	4.02	-0.19	-0.3**	0.37	-0.25	0.05	0.05	-0.05	0
TZI2117xT2	442.47	0.32	0.4	8.12*	3.92	-0.09	-0.05	0.94	-0.74	-0.01	-0.04	-0.63	-0.66
TZI2065-2xT2	423.21	-0.51	-0.43	-1.59	-0.38	-0.13	-0.19	1.89†	1.85***	0.24	0.02	-0.96*	-0.82
TZI2037xT2	391.34	-0.04	-0.06	7.99*	5.42*	-0.09	-0.05	0.1	-0.25	-0.2	-0.04	-0.15	-0.27
TZI2066-1xT2	334.44	-0.85**	-0.93**	0.31	0.89	-0.17	-0.2*	0.02	0.15	0.07	-0.05	-0.31	-0.3
TZI1305xT2	316.64	-0.26	-0.31	-0.46	-0.91	0.07	-0.01	-0.99	-0.99	-0.33*	-0.09	0.07	-0.14
TZI1282xT2	274.23	0.07	0.21	3.37	2.05	-0.07	-0.19	-0.91	-0.63	-0.55**	0	0.11	-0.15
TZI2130xT2	139.45	-0.14	-0.22	-2.71	-0.85	0.03	0.19*	-3.45†	0.42	0.49**	0.02	-0.82	-0.56
TZI2019xT2	64.16	-0.6	-0.37	-2.93	-7.16**	-0.07	0	0.19	-0.31	-0.08	0.1	0.9*	0.91*
TZI2005-3xT2	45.99	0.17	0.06	-6.21	-5.19*	-0.01	-0.05	0.55	1.01	-0.06	0.07	0.37	0.37
TZI2142-2xT2	42.08	-0.07	-0.15	-1.87	-4.25	0.11	0.13	0.76	0.59	0.22	0.05	-0.73	-0.59
TZI2163-2xT2	33.54	-0.29	-0.25	-3.03	-1.91	0.13	-0.03	0.26	0.82	0.1	0	-0.84	-0.79
TZI1314xT2	4.26	0.57	0.56	-3.12	-0.78	-0.09	-0.06	0.68	1.12*	-0.28	0	0.96*	0.81
TZI2156xT2	-860.29**	0.6	0.71*	-1.81	-0.44	0.19	0.26**	-0.13	-0.12	-0.57***	-0.12	-0.36	-0.71
TZI2032xT2	-711.6*	-0.01	0.02	0.84	3.27	0.09	0.24*	1.29*	1.45**	-0.09	0.05	0	-0.01
TZI2024xT2	-694.29*	-0.23	-0.12	-0.56	1.49	0	0.16	-0.23	-0.49	-0.41*	-0.13*	-0.19	-0.47
TZI1302-2xT2	-687.47*	0.54	0.62	-5.62	-1.75	0.34*	0.24*	-1.23*	-0.06	0.74†	0.06	-0.22	0.18
TZI1299xT2	-626.83*	0.1	0.06	-5.75	-2.69	0.23	0.02	0.63	0.92	0.31	0.01	0.26	0.42
TZI1297xT2	-1345.22†	0.36	0.33	-1.02	-4.55*	0.15	0.26**	0.59	0.56	0.14	0.01	0.31	0.39
TZI2025xT2	-1110.31***	-0.17	0.02	-5.37	-5.22*	0.4**	0.4†	0.05	-0.33	-0.03	0	-0.48	-0.46
TZI1310-1xT2	-1071.34***	0.45	0.4	-6.09	-0.6	0.17	0.29**	0.03	1.18*	0.37*	0.06	0.03	0.26
TZI2142-1xT2	-23.29	0.23	0.43	-1.21	1.36	0.17	0.05	-0.15	-1.27*	0	0.03	-0.14	-0.13
TZI2161xT2	-39.41	-0.01	-0.06	-0.56	-0.66	0.11	0.09	-0.19	0.05	0.55**	0.16*	0.46	0.81
TZI2012-1xT2	-42.87	-0.23	-0.18	1.87	0.89	0	0	0.12	-0.57	0	0.06	-0.16	-0.13
TZI2020xT2	-59.18	0.23	0.34	-1.68	-0.22	0.05	0.16	-0.86	-1.24*	-0.52**	-0.13	-0.3	-0.63
TZI2028-2xT2	-60.44	0.48	0.46	-0.37	0.89	0.03	-0.01	-0.68	0.26	0.09	0.03	0.45	0.51
TZI1296-2xT2	-74.32	0.76*	0.46	0.53	1.05	-0.13	0.15	0.4	-1.25*	-0.29	-0.15*	0.57	0.35
TZI2012-2xT2	-79.06	0.14	0.21	-0.43	-1.03	-0.01	0.05	0.94	-0.29	0.27	-0.02	-0.7	-0.58
TZI1296-1xT2	-119.55	0.14	0.21	2.28	-0.19	0.03	0.04	0.08	-0.83	-0.15	-0.04	0.13	0.03
TZI1276xT2	-161.65	0.73*	0.71*	-1.59	-1.66	0.05	0.05	-0.79	0.52	-0.13	-0.21**	-0.53	-0.71
TZI2163-1xT2	-168.13	0.32	0.37	-1.31	0.42	0	0.1	0.04	-0.42	0.06	0.02	0.4	0.45
TZI1314xT2	-208.87	-0.07	0.12	0.87	-1.03	0.13	-0.05	0.03	0.88	-0.23	-0.05	0.1	-0.04
TZI2026-3xT2	-217.03	0.7*	0.9**	-0.62	-1.6	0.03	0.04	-0.34	-0.14	-0.16	0.01	0.02	-0.05
TZI1281xT2	-217.51	-0.2	-0.25	-2.09	0	-0.01	0.02	-1.07*	0.86	-0.31	-0.07	-0.08	-0.28
TZI2029xT2	-271.93	1.07***	1.24***	0.56	1.52	0.05	0.21*	-2.18†	-0.7	-0.25	0	0.41	0.27
TZI2006xT2	-370.23	-0.89**	-1.06**	4.12	0.89	0.05	-0.08	0	-1.5**	-0.03	-0.02	-0.78	-0.81
TZI1304xT2	-396.58	0.29	0.21	-4.09	-1.13	0.03	0.18	0.64	0.17	-0.38*	-0.15*	0.36	0.1
TZI1289xT2	-404.96	0.29	0.18	3.49	-1	0	-0.17	-0.89	-0.4	-0.49**	-0.11	0.15	-0.15
TZI2026-2xT2	-443.95	0.67*	0.68*	-1.68	-0.82	0.05	0.21*	0.63	0.82	-0.03	0	0.59	0.57
TZI1302-1xT2	-446.3	0.73*	0.65	-2.09	-0.66	0.25	0.3**	-0.43	0.24	0.16	-0.02	0.25	0.32
TZI2026-1xT2	-456.98	0.82**	0.99**	0.68	0.58	0.17	0.1	-0.33	0.13	-0.13	0.01	0.38	0.32
TZI1310-2xT2	-463.72	0.23	0.24	-1.84	0.74	0.13	0.12	0.48	0.58	0.16	0.08	-0.2	-0.07
TZI2046xT2	-508.32	0.54	0.49	-8.09*	-5.57*	0.03	0.12	0.09	-0.28	0.08	0.01	-0.22	-0.17
TZI2028-1xT2	-545.18	0.42	0.49	1.24	1.39	0.32*	0.18	-1.29*	-0.43	0.23	0.09	-0.07	0.08
SE	284.247	0.31727	0.33826	4.72805	2.29366	0.25034	0.21743	0.53	0.52	0.17	0.06	0.43	0.46
*, **, ***, † significant at probability < 0.05, 0.01, 0.001 and 0.0001 levels, respectively
