# Supplementary material for: Suitability of testers to characterize provitamin a content and agronomic performance of tropical maize inbred lines
Source: Front Genet. 2022 Aug 8;13:955420. doi: 10.3389/fgene.2022.955420 (PMC9394681; doi:10.3389/fgene.2022.955420)
Supplement: Supplementary file 4 [file Table4.XLSX]

## Sheet: Sheet1
Supplementary Table S4 Genotypic (upper diagonal) and phenotypic (lower diagonal) correlation coefficients among agronomic traits and carotenoids in 120 PVA maize testcrosses evaluated across eight research environments in Nigeria in 2019 and 2020
	GY	DYANTH	DYSK	PHT	EHT	PASP	EASP	LUT	ZEAX	βcry	αcar	βcar	PVA
GY		-0.24*	-0.22*	0.31***	0.16	-0.91***	-0.79***	-0.04	0.32***	0.29**	0.25**	-0.36†	-0.33***
DYANTH	-0.24**		0.99***	0.3***	0.5***	-0.31***	0.16	0.13	-0.24**	-0.28**	-0.21*	0.28**	0.23*
DYSK	-0.25**	0.98*		0.3***	0.47***	-0.35†	0.18*	0.14	-0.23*	-0.28**	-0.19*	0.24**	0.19*
PHT	0.28**	0.23*	0.22*		0.87***	-0.21*	-0.41***	0.08	-0.09	-0.15	-0.04	-0.07	-0.13
EHT	0.15	0.39†	0.36†	0.81*		0.06	-0.36†	0.12	-0.08	-0.22*	-0.12	0.04	-0.02
PASP	-0.6†	-0.07	-0.08	-0.32***	-0.3***		0.44***	-0.08	-0.43***	-0.34***	-0.53***	0.87***	0.87***
EASP	-0.72*	0.18*	0.21*	-0.33***	-0.26**	0.57†		0.02	-0.25**	-0.23*	-0.26**	0.33***	0.31***
LUT	-0.06	0.1	0.11	0.05	0.07	-0.01	0.03		-0.31***	-0.32***	-0.19*	0.11	0.03
ZEAX	0.24**	-0.22*	-0.2*	-0.1	-0.09	-0.11	-0.22*	-0.26**		0.76***	0.59****	-0.77***	-0.64***
βcry	0.24**	-0.25**	-0.25**	-0.13	-0.18*	-0.15	-0.2*	-0.28**	0.73*		0.97***	-0.59***	-0.36†
αcar	0.21*	-0.16	-0.16	-0.06	-0.1	-0.16	-0.2*	-0.15	0.49†	0.82*		-0.36†	-0.1
βcar	-0.29**	0.24**	0.21*	-0.07	0.03	0.21*	0.26**	0.11	-0.7*	-0.55†	-0.25**		0.96***
PVA	-0.25**	0.2*	0.16	-0.12	-0.02	0.19*	0.23*	0.04	-0.57†	-0.31***	-0.02*	0.96*
GY grain yield, DYSK days to silking, DYANTH days to tasseling, PHT plant height, EHT ear height, PASP plant aspect, EASP ear aspect
LUT Lutein, ZEAX Zeaxantine, βcry β-cryptoxanthine,, αcar α-carotene, βcar β-carotene, PVA provitamin A
*, **, ***, † significant at probability < 0.05, 0.01, 0.001 and 0.0001 levels, respectively
