# Supplementary material for: Suitability of testers to characterize provitamin a content and agronomic performance of tropical maize inbred lines
Source: Front Genet. 2022 Aug 8;13:955420. doi: 10.3389/fgene.2022.955420 (PMC9394681; doi:10.3389/fgene.2022.955420)
Supplement: Supplementary file 6 [file Table5.XLSX]

## Sheet: Sheet1
Supplementary Table S5 General combining ability (GCA) effects of 60 provitmain A enriched inbred lines for grain yield, other agronomic traits as well as provitamin A and other carotenoids
Inbred	GY (kg/ha)	DYANTH (days)	DYSK (days)	PHT (cm)	EHT (cm)	PASP (1-5)	EASP (1-5)	Lutein (µg/g)	Zeaxanthin (µg/g)	β-Cryptoxanthin (µg/g)	α-Carotene (µg/g)	β-Carotene (µg/g)	Provitamin A (µg/g)
TZI1289	-574.72	0.18075	0.25	19.79†	17.6†	-0.15	0.08	-1.11*	1.65**	-0.63***	-0.21**	-3.47†	-3.89†
TZI2015	500.17	0.84*	0.85*	10.04**	6.6*	0	-0.15	1.05*	-0.73	-0.42*	-0.17*	-3.19†	-3.49†
TZI1715	-154.6	0.2745	0.19	2.23	-0.89	0	0.15	-2.98†	-2.12***	-0.68***	-0.04	5.35†	4.99†
TZI2116	-979.96**	0.087	-0.11	2.66	6.98*	0.13	0.08	-0.88	-0.66	-0.53**	0	4.91†	4.64†
TZI1653	-1260.27***	0.0245	0.1	-3.01	-6.83*	0.34*	0.34**	4.82†	-0.48	0.06	0.09	3.55†	3.63†
TZI2182	-369.02	0.81*	0.66	6.07	5.85*	-0.15	0.11	-2.47†	-5.72†	-1.38†	-0.23**	3.86†	3.04†
TZI2066	-933.13**	-1.10**	-1.3**	-4.2	0.01	0.27	0.2	1.06*	-2.52†	-1.01†	-0.07	2.78†	2.23***
TZI2012	-58.93	-0.91*	-0.77	-10.08**	-10.67***	0.02	0.15	0.83	-2.68†	0.47**	0.13	1.75**	2.05***
TZI2025	58.38	-0.1005	0.04	-2.58	-1.05	0.02	0.09	-0.9	-4.35†	-1.46†	-0.18*	2.54†	1.74**
TZI2065-2	30.5	0.11825	0.25	6.01	4.1	0.02	-0.15	-0.87	-1.66**	-1.27†	-0.21**	2.08***	1.33*
TZI2066	-147.52	-0.3505	-0.45	-3.05	-2.92	0.17	0.14	-0.18	-2.81†	-0.88†	-0.12	2.14***	1.63**
TZI2071	-104.71	-0.85*	-0.92*	6.98	0.73	-0.24	-0.05	2.01***	-1.72**	-1.19†	-0.03	2.08***	1.46**
TZI2142	82.25	-1.31***	-1.14**	7.48*	-2.01	0.02	0.04	-1.45**	-0.54	-0.69***	-0.01	1.52**	1.17*
TZI1282	365.27	0.6495	0.79*	12.85***	9.6**	-0.2	-0.21	-0.37	0.4	-0.72†	-0.05	-2.04***	-2.43†
TZI2026	-144.53	-0.7255	-0.67	-13.14***	-9.36**	-0.03	0.08	-0.62	2.18***	-0.26	-0.09	-2.01***	-2.2***
TZI2068	-12.85	1.11**	1.22**	5.76	6.98*	-0.13	-0.18	1.51**	-1.38*	-1.37†	-0.21**	-1.33*	-2.13***
TZI2026	-347.53	-0.31925	-0.42	-15.45†	-8.58**	0.13	0.06	-1.03*	2.09***	0.02	0.02	-1.95***	-1.92***
TZI2026	-540.3	-0.85*	-0.7	-13.26***	-11.23***	0.19	0.01	-0.51	1.19*	0	-0.04	-1.7**	-1.73**
TZI2004	-138.99	1.14**	1*	2.57	5.79*	-0.09	-0.05	-1.21*	-1.2*	-1†	-0.2**	-0.98	-1.58**
TZI2038	-393.12	-0.69425	-0.74	15.44†	8.07**	-0.26	0.06	6.32†	-3.12†	-0.14	0.06	-1.54**	-1.58**
TZI2020	-87.34	-1.01**	-0.89*	-4.45	-7.05*	-0.07	-0.23	1.78***	1.7**	0.6**	-0.02	-1.86***	-1.57**
TZI2029	-378.91	-0.4755	-0.17	-11.89**	-10.61***	0.21	0.09	1.9***	-1.33*	-0.51**	-0.09	-1.04	-1.35*
TZI2037	922.97**	-0.91*	-0.92*	15.79†	5.16	-0.13	-0.01	-1.51**	-2.25†	-1.58†	-0.31†	-0.37	-1.33*
TZI1281	89.31	1.06**	1.13**	12.44***	13.48†	-0.09	-0.3*	1.63**	3.33†	-0.65***	0	-0.91	-1.23*
TZI2046	719.28*	0.61825	0.5	6.38	3.66	-0.05	-0.21	-2.32†	2.33†	1.17†	0.1	-1.82**	-1.18*
TZI2005	-1071.65**	1.58†	1.72†	6.85	6.73*	0.23	0.17	1.14*	1.15*	0.29	-0.03	-1.31*	-1.18*
TZI2163	-442.19	-1.10**	-1.24**	-3.61	-4.36	0.21	0.19	-1.37**	-1.88***	-0.74†	-0.09	1.49**	1.07
TZI1299	-121.15	0.74325	0.69	-4.2	-3.26	0.23	0.44***	-0.12	0.91	1.43†	0.17*	0.25	1.06
TZI1278	687.91*	1.39***	1.5***	6.69	5.94*	-0.53***	-0.21	-1.21*	2.25†	0.86†	0.12	0.55	1.04
TZI1304	193.26	-0.69425	-0.52	-6.73	-1.7	0.06	0.03	-1.09*	5.57†	2.14†	0.14	-0.17	0.97
TZI2161	1178.7***	0.81*	0.88*	10.35**	9.69***	-0.51***	-0.68†	0.22	1.25*	1.76†	0.3***	-0.19	0.83
TZI2006	-1192.11***	0.81*	0.94*	-11.08**	-9.05**	0.04	0.33**	-1.46**	-3.64†	-0.48**	-0.04	1.04	0.77
TZI1310	-382.81	-0.76*	-0.92*	-17.55†	-5.45	0.54***	0.34**	-0.15	2.94†	0.8†	0.12	0.26	0.72
TZI2130	311.45	0.05575	-0.14	-4.92	1.82	0.02	0.01	7.47†	-2.41†	-1.33†	-0.17*	1.42*	0.67
TZI1310	-257.48	-0.4755	-0.64	-16.92†	-8.8**	0.34*	0.14	0.71	3.34†	0.69***	0	0.25	0.6
TZI2012	445.78	-1.97†	-1.99†	-13.83***	-9.67**	0.09	-0.18	-1.11*	-3.52†	0.47**	0.1	0.26	0.55
TZI2005	-180.99	0.68075	0.69	5.44	5.16	-0.01	0.04	-0.68	0.25	0.18	0.1	0.32	0.47
TZI1297	-480.45	2.45†	2.11†	-5.23	1.04	0.07	0.05	-0.59	0.59	1.09†	0.09	-0.25	0.34
TZI2032	1107.16**	1.36***	1.47***	-2.67	3.32	-0.36*	-0.3*	-0.42	3.78†	0.42*	0.12	-0.11	0.16
TZI1305	-87.95	-1.19**	-1.3**	-8.55*	-8.11**	0.27	0.08	-1.01	1.29*	0.64***	0.03	-0.18	0.15
TZI1314	835.35*	-1.78†	-1.86†	-3.51	-4.48	-0.01	-0.15	-3.04†	3.64†	1.9†	0.25**	-0.93	0.14
TZI2163	-429.57	-0.78*	-0.74	-3.33	-1.58	0.09	0.08	-1.7**	-2.19***	-0.88†	-0.1	0.53	0.03
TZI1302	877.51*	0.24325	0.19	-1.95	-2.64	0.04	-0.12	-0.74	-0.05	1.41†	0.12	-0.78	-0.01
TZI2024	-59.03	0.84*	0.94*	-7.95*	-10.26***	-0.24	0.14	-0.73	-1.03	-0.58**	-0.03	0.14	-0.16
TZI1296	-16.96	1.09**	0.97*	-2.61	2.98	-0.13	0	-2.51†	1.23*	1.29†	0.28***	-1	-0.22
TZI1302	-15.83	0.61825	0.66	-4.55	-2.48	0.13	0.19	-1.47**	1.29*	1.01†	-0.05	-0.73	-0.25
TZI2142	77.36	-0.94*	-0.92*	-0.42	-7.33*	0.21	-0.05	-2.82†	-0.27	0.54**	0.07	-0.58	-0.27
TZI1276	545.3	0.30575	0.47	11.82**	6.76*	-0.2	-0.18	-1.66**	-1.03	-0.88†	0.03	0.13	-0.29
TZI1312	-894.06*	-0.06925	0	-10.86**	-8.26**	0.46**	0.34**	0.93	0.17	0.95†	0.2**	-0.9	-0.32
TZI1296	624.18	0.712	0.66	-0.86	5.16	-0.34*	0.01	-2.79†	3.13†	0.58**	-0.02	-0.69	-0.41
TZI2019	-78.31	1.71†	1.88†	3.85	1.82	-0.07	-0.24*	0.37	-0.85	0.39*	0.12	-0.68	-0.42
TZI1279	318.66	-0.76*	-0.8*	22.29†	12.16†	-0.4**	-0.18	-1.43**	0.36	-0.03	-0.02	-0.4	-0.43
TZI1314	143.64	-2.19†	-2.55†	-15.76†	-7.42*	0.13	-0.2	-2.1†	2.55†	0.47**	0.02	-0.77	-0.51
TZI2117	-283.84	1.46***	1.54†	-3.14	-0.51	-0.05	0.2	5.62†	-2.5†	-1.77†	-0.18*	0.32	-0.65
TZI2040	-267.24	0.30575	0.38	4.23	3.98	-0.13	0.23	2.38†	1.11	1.54†	0.39†	-1.63**	-0.66
TZI2028	987.57**	-0.50675	-0.61	-3.51	-9.05**	0.15	-0.12	0.47	0.45	0.32	0.11	-0.97	-0.75
TZI2065-1	288.87	-0.85*	-0.83*	12.51***	7.51*	-0.15	-0.05	1.53**	-2.23***	-0.94†	-0.13	-0.23	-0.77
TZI2156	597.22	-0.06925	0.04	3.98	1.04	-0.05	-0.16	2.76†	2.23***	-0.85†	-0.16*	-0.29	-0.8
TZI2028	650.61	-0.31925	-0.45	-1.64	-7.17*	0.11	-0.16	1.03*	-0.11	0.49**	0	-1.07	-0.82
TZI2005	182.56	0.1495	0.1	15.73†	13.13†	-0.15	-0.16	1.36**	2.63†	0.88†	0.05	-1.37*	-0.9
GCA SE (T)	142.871	0.081187	0.088336	2.07596	0.83773	0.0404	0.019212	0.26	0.21	0.08	0.02	0.26	0.29
GCA SE (L)	347.242	0.3807	0.3943	3.60369	2.90969	0.14911	0.12054	0.52	0.56	0.18	0.07	0.55	0.56
GY grain yield, DYSK days to silking, DYANTH days to tasseling, PHT plant height, EHT ear height, PASP plant aspect, EASP ear aspect
*, **, ***, † significant at probability < 0.05, 0.01, 0.001 and 0.0001 levels, respectively
